# Supplementary material for: CRISPR/Cas9 model of prostate cancer identifies Kmt2c deficiency as a metastatic driver by Odam/Cabs1 gene cluster expression
Source: Nat Commun. 2024 Mar 7;15:2088. doi: 10.1038/s41467-024-46370-0 (PMC10920892; doi:10.1038/s41467-024-46370-0)
Supplement: Supplementary file 4 — Description of Additional Supplementary Files [file 41467_2024_46370_MOESM4_ESM.zip]

Archive with 7 entries (6 files):
- Sup Data/Sup tables/
- Sup Data/Sup tables/Supplementary Data 1 Primers.list.xlsx
- Sup Data/Sup tables/Supplementary Data 2 Off-target and exonic mutations.xlsx
- Sup Data/Sup tables/Supplementary Data 3 MeanBaseQuality_MBQ.xls
- Sup Data/Sup tables/Supplementary Data 4 MeanMappingQuality.xlsx
- Sup Data/Sup tables/Supplementary Data 5 PCa.RNAseq.ge.sig.results.xlsx
- Sup Data/Sup tables/Supplementary Data 6 GSEA analysis for 50 cancer-related hallmarks.xlsx
