# Supplementary material for: CRISPR/Cas9 model of prostate cancer identifies Kmt2c deficiency as a metastatic driver by Odam/Cabs1 gene cluster expression
Source: Nat Commun. 2024 Mar 7;15:2088. doi: 10.1038/s41467-024-46370-0 (PMC10920892; doi:10.1038/s41467-024-46370-0)
Supplement: Supplementary file 4 — Description of Additional Supplementary Files [file 41467_2024_46370_MOESM4_ESM.zip › Sup Data/Sup tables/Supplementary Data 2 Off-target and exonic mutations.xlsx]

## Sheet: Predicted off-target loci
Gene	Location	n (mismatches)	CRISPR on-/off- target sequence	Genomic annotation
Kmt2c	chr5:25580906	0	GAGATAGATCCCTTACATCCAGG
	chr1:25922811	3	CCTGGATGTAAtaGATCTtTCTC	intergenic:Gm9884-4931408C20Rik
	chr11:119754387	2	GAGATAGATCCCTTACAgCtTGG	intron:Rptor
	chr16:50384442	3	CCTGGATGcAAtGGATCTATtTC	intergenic:G730013B05Rik-Ccdc54/4930542D17Rik
	chr6:68284931	3	GAGATAGAaaCCTTcCATCCAGG	intergenic:4930515G16Rik-Rprl1
	chr9:119898522	3	GAGATAGgTCCCacACATCCTGG	intergenic:Cx3cr1-Ccr8
Kmt2d	chr15:98761923	0	GGGGCGACTCCTCAGTTGGTGGG
	chr11:26559116	3	CCCACCAgCTGAGGgGTCtCCCC	intergenic:Vrk2-Gm12070
	chr15:98761416	3	GGGGaGAtTCCTCAGgTGGTGGG	exon:Kmt2d
	chr5:144842287	3	CCCACCAACTGgGaAGTgGCCCC	intron:Smurf1
	chr6:92048854	3	GGGGCtACagCTCAGTTGGTAGG	intron:Fgd5
Stk11	chr10:79952654	0	ACTCCGAGACCTTATGCCGCAGG
	chr11:46975944	3	ACTCtGAGACCTTAgGCCcCAGG	intron:Sgcd
Pten	chr19:32777365	0	GCAGCAATTCACTGTAAAGCTGG
	chr1:38406202	3	GCAGCAATTCACTGTtctGCAGG	intron:Aff3
	chr13:46175966	2	GCAGCAAcTCACTGTAAAGtGGG	intergenic:5033430I15Rik-Stmnd1
	chr18:34240776	2	GCAGCAATTCACTGTgAgGCTGG	intergenic:Epb41l4a-Gm10548
	chr7:56038412	3	GtgGCAATTCACTcTAAAGCAGG	intron:Oca2
	chr8:55055392	3	GgAaCAATTCACTGTAAgGCTGG	exon:Spata4
	chr9:96480665	3	CCTGCcTTACAGTacATTGCTGC	intron:Rasa2
Rnasel	chr1:153634134	0	TGGACGGCTGGTTCTCTACGTGG
	chr1:52611598	3	CCCCGcAGAGAACCAGCtGTaCA	exon:Gm28178/Gm53065
	chr15:78157332	3	CCACGTAGAGAtCCAGgtGTCCA	intergenic:Ncf4-Csf2rb2/Mir7676-2/Mir7676-1
	chr17:11510904	3	TGGACGGCTGGTTaTaTAaGTGG	intron:Prkn
	chr19:4353773	3	CCACGTAGgGAACCtGCCtTCCA	intron:Grk2
	chr19:44749881	3	CCACGTgGAaAACCAGCCtTCCA	intron:Pax2
	chr4:154751109	3	CCACGTAGAGAACCAGCgGTCgg	exon:Actrt2
Trp53	chr11:69480005	0	GTGTAATAGCTCCTGCATGGGGG
	chr1:42438596	3	GTGTAATAtCTCCTGgAaGGTGG	intergenic:Gm39631-Pantr1
	chr1:77150661	3	GTGTAcTAGCTgaTGCATGGCGG	intergenic:Mir6343-Epha4
	chr11:52677396	3	aTGTAtTAGtTCCTGCATGGAGG	intron:Fstl4
	chr14:57204326	3	GTGTAATAcCaCCTGCAaGGTGG	intergenic:Zmym2-B020004C17Rik
	chr16:27791917	2	CCTCtATGCAGGAGtTATTACAC	intergenic:Gm10823-Fgf12
	chr17:7261007	3	GTGTAAaAGCTaCTGCAaGGTGG	intron:Rnaset2b
	chr17:8351918	3	CCACCtTGCAGtAGCTtTTACAC	intron:Rnaset2b/Rnaset2a
	chr17:54727395	2	GTGTAgTAGCTCtTGCATGGGGG	intergenic:1700025K24Rik-St6gal2
	chr19:50187511	3	GTGTtATtGCTaCTGCATGGTGG	intron:Sorcs1
	chr2:91804424	2	GTGgAAcAGCTCCTGCATGGGGG	intergenic:Dgkz-Creb3l1
	chr2:94264097	3	CCTCCATGCAGGAGacAaTACAC	intron:Api5
	chr3:98252436	3	GTGTAtgAGCaCCTGCATGGTGG	intergenic:Phgdh-Zfp697
	chr8:48611520	3	tTGTcATAtCTCCTGCATGGAGG	intergenic:Dctd-Tenm3
	chr8:111477985	3	CCTCCATGCAGGtGCTgTgACAC	intron:Il34
Rb1	chr14:73532410-32	0	AGCATTATCAACCTTGGTACTGG
	chr1:107323362	3	AGCATTtTCAACaTTGGTgCTGG	intergenic:Serpinb11-Serpinb7
	chr10:129090541	3	AtCATTATCAtCCTTGGTAtGGG	intergenic:Olfr775-Olfr776
	chr16:94574462	3	CCAGTAtCAtGGTTGATAATGCa	intron:Kcnj6
	chr2:160344297	3	CCAGTtCaAAGGaTGATAATGCT	intergenic:Mafb-LOC115489488
	chr5:98763842	3	AGtcTTATCAtCCTTGGTACTGG	intron:Cfap299
	chr6:111936545	3	AGCATTtTCAACaaTGGTACTGG	intergenic:Grm7-1700054K19Rik
	chr7:106269926	3	CCAGTAtCAAtGTTGAaAATGCT	intergenic:Gm1966-Olfr693
	chr8:124351247	3	AGCATgcTCcACCTTGGTACAGG	intergenic:n-R5s136-Rhou
Zbtb16	chr9:48744043	0	GATCCTGGAGTACGCCTACACGG
	chr16:51872840	3	CCATGTAGGgaTAgTCCAGGATC	intron:Cblb
	chr9:44240289	3	GATCCTGtAcTACGtCTACATGG	exon:Dpagt1
	chrX:8789796	3	CCATGTAGGCGTtgTCCAGGcTC	intergenic:B630019K06Rik-Fthl17b

## Sheet: Trp53_off-target
X.1	X	chr	start	stop	ref	alt	func.refgene	gene	genedetail.refgene	exonicfunc.refgene	aachange.refgene	key	is.indel	chrom	dbsnp	var	filter	sampleid	var_count	ref_count	mousekey	snp_flag
992983	992983	chr16	27791923	27791927	TGCAG	T	intergenic	Gm10823;Fgf12	dist=47043;dist=184608	NA	NA	chr16:27791923:TGCAG:	TRUE	CM001009.3	NA	T	PASS	met3	5	35	chr16_27791923_27791927_TGCAG_T	unique
987126	987126	chr16	27791907	27791943	CAGTTCATGCCCTCTATGCAGGAGTTATTACACATAG	C	intergenic	Gm10823;Fgf12	dist=47027;dist=184592	NA	NA	chr16:27791907:CAGTTCATGCCCTCTATGCAGGAGTTATTACACATAG:	TRUE	CM001009.3	NA	C	PASS	met5	3	31	chr16_27791907_27791943_CAGTTCATGCCCTCTATGCAGGAGTTATTACACATAG_C	unique
987127	987127	chr16	27791913	27791946	ATGCCCTCTATGCAGGAGTTATTACACATAGAGT	A	intergenic	Gm10823;Fgf12	dist=47033;dist=184589	NA	NA	chr16:27791913:ATGCCCTCTATGCAGGAGTTATTACACATAGAGT:	TRUE	CM001009.3	NA	A	PASS	met5	5	27	chr16_27791913_27791946_ATGCCCTCTATGCAGGAGTTATTACACATAGAGT_A	unique
1091499	1091499	chr16	27791912	27791921	CATGCCCTCT	C	intergenic	Gm10823;Fgf12	dist=47032;dist=184614	NA	NA	chr16:27791912:CATGCCCTCT:	TRUE	CM001009.3	NA	C	PASS	met6	4	44	chr16_27791912_27791921_CATGCCCTCT_C	unique
1091500	1091500	chr16	27791921	27791927	TATGCAG	T	intergenic	Gm10823;Fgf12	dist=47041;dist=184608	NA	NA	chr16:27791921:TATGCAG:	TRUE	CM001009.3	NA	T	PASS	met6	9	36	chr16_27791921_27791927_TATGCAG_T	unique

## Sheet: exonic mutations
X	chr	start	stop	ref	alt	func.refgene	gene	genedetail.refgene	exonicfunc.refgene	aachange.refgene	key	is.indel	chrom	dbsnp	var	filter	sampleid	var_count	ref_count	mousekey	snp_flag
1734	chr8	104908665	104908666	TC	T	exonic	Bean1	NA	frameshift substitution	Bean1:NM_001141922:exon3:c.41_42delinsT:p.Q15Kfs*29	chr8:104908665:TC:	TRUE	CM001001.3	NA	T	PASS	met2	48	0	chr8_104908665_104908666_TC_T	shared
2013	chr10	79952655	79952686	CTCCGAGACCTTATGCCGCAGGGCGGTCAAGA	C	exonic	Stk11	NA	frameshift substitution	Stk11:NM_001301853:exon1:c.204_235delinsC:p.E70Sfs*31,Stk11:NM_011492:exon1:c.204_235delinsC:p.E70Sfs*31	chr10:79952655:CTCCGAGACCTTATGCCGCAGGGCGGTCAAGA:	TRUE	CM001003.3	NA	C	PASS	met2	3	30	chr10_79952655_79952686_CTCCGAGACCTTATGCCGCAGGGCGGTCAAGA_C	unique
229	chr1	88194000	88194051	TCTGGGAGGGCTTGCTCCGGGGGCAGTGTGTCCTGTTCTTGTGCAGCCCCTG	T	exonic	Hjurp	NA	nonframeshift substitution	Hjurp:NM_198652:exon8:c.856_907delinsA:p.Q286_Q302del	chr1:88194000:TCTGGGAGGGCTTGCTCCGGGGGCAGTGTGTCCTGTTCTTGTGCAGCCCCTG:	TRUE	CM000994.3	NA	T	PASS	met2	105	51	chr1_88194000_88194051_TCTGGGAGGGCTTGCTCCGGGGGCAGTGTGTCCTGTTCTTGTGCAGCCCCTG_T	shared
237	chr1	88431066	88431075	TTGGTGCTGC	T	exonic	Glrp1	NA	nonframeshift substitution	Glrp1:NM_008132:exon2:c.294_303delinsA:p.H103_Q105del	chr1:88431066:TTGGTGCTGC:	TRUE	CM000994.3	NA	T	PASS	met2	24	0	chr1_88431066_88431075_TTGGTGCTGC_T	shared
1015	chr4	147759102	147759186	GCATTTGTAAGGTTTCTCTCCTGTATGAATTCTCTGATGAATTCTCAGACTGCTTTTTTCAGTAAAGCATTTGCCACATTCACTA	G	exonic	Zfp534	NA	nonframeshift substitution	Zfp534:NM_001127188:exon4:c.1482_1566delinsC:p.G498_C525del	chr4:147759102:GCATTTGTAAGGTTTCTCTCCTGTATGAATTCTCTGATGAATTCTCAGACTGCTTTTTTCAGTAAAGCATTTGCCACATTCACTA:	TRUE	CM000997.3	NA	G	PASS	met2	15	98	chr4_147759102_147759186_GCATTTGTAAGGTTTCTCTCCTGTATGAATTCTCTGATGAATTCTCAGACTGCTTTTTTCAGTAAAGCATTTGCCACATTCACTA_G	unique
178	chr1	88165213	88165213	C	T	exonic	Mroh2a	NA	stopgain	Mroh2a:NM_001281466:exon13:c.C1333T:p.R445X	chr1:88165213:C:	FALSE	CM000994.3	NA	T	PASS	met2	56	192	chr1_88165213_88165213_C_T	shared
2613	chr19	37198884	37198884	T	A	exonic	Marchf5	NA	stopgain	Marchf5:NM_001378798:exon5:c.T417A:p.Y139X,Marchf5:NM_001378797:exon6:c.T858A:p.Y286X,Marchf5:NM_027314:exon6:c.T816A:p.Y272X	chr19:37198884:T:	FALSE	CM001012.3	NA	A	PASS	met2	12	68	chr19_37198884_37198884_T_A	shared
1332	chr8	70776118	70776126	CGAGTGAGT	C	exonic	Cers1	NA	frameshift substitution	Cers1:NM_138647:exon6:c.1008_1010delinsC:p.K338Afs*33	chr8:70776118:CGAGTGAGT:	TRUE	CM001001.3	NA	C	PASS	met3	32	0	chr8_70776118_70776126_CGAGTGAGT_C	shared
1656	chr8	104908665	104908666	TC	T	exonic	Bean1	NA	frameshift substitution	Bean1:NM_001141922:exon3:c.41_42delinsT:p.Q15Kfs*29	chr8:104908665:TC:	TRUE	CM001001.3	NA	T	PASS	met3	34	0	chr8_104908665_104908666_TC_T	shared
1052	chr5	25580906	25580925	CCTGGATGTAAGGGATCTAT	C	exonic	Kmt2c	NA	frameshift substitution	Kmt2c:NM_001081383:exon11:c.1567_1586delinsG:p.I523Gfs*33	chr5:25580906:CCTGGATGTAAGGGATCTAT:	TRUE	CM000998.3	NA	C	PASS	met3	7	35	chr5_25580906_25580925_CCTGGATGTAAGGGATCTAT_C	unique
1117	chr5	129937388	129937489	TCCGGCGGAGTGACCAGCGGCGGCGGCGGGCGGAGCGCATCGGCGATGGACCCTCCAACTCGTCCTTCTGTCTCCGGCCCAAGGACTCGAGCCCGCCCGCCG	T	exonic	Nupr1l	NA	frameshift substitution	Nupr1l:NM_001359308:exon1:c.-45_57delinsT,Nupr1l:NM_026916:exon1:c.-45_57delinsT	chr5:129937388:TCCGGCGGAGTGACCAGCGGCGGCGGCGGGCGGAGCGCATCGGCGATGGACCCTCCAACTCGTCCTTCTGTCTCCGGCCCAAGGACTCGAGCCCGCCCGCCG:	TRUE	CM000998.3	NA	T	PASS	met3	6	36	chr5_129937388_129937489_TCCGGCGGAGTGACCAGCGGCGGCGGCGGGCGGAGCGCATCGGCGATGGACCCTCCAACTCGTCCTTCTGTCTCCGGCCCAAGGACTCGAGCCCGCCCGCCG_T	unique
2481	chr19	32777377	32777378	TG	T	exonic	Pten	NA	frameshift substitution	Pten:NM_008960:exon5:c.370_371delinsT:p.C124Lfs*10	chr19:32777377:TG:	TRUE	CM001012.3	NA	T	PASS	met3	10	42	chr19_32777377_32777378_TG_T	unique
2482	chr19	32777379	32777381	TAA	T	exonic	Pten	NA	frameshift substitution	Pten:NM_008960:exon5:c.372_374delinsT:p.K125Sfs*54	chr19:32777379:TAA:	TRUE	CM001012.3	NA	T	PASS	met3	10	42	chr19_32777379_32777381_TAA_T	unique
214	chr1	88194000	88194051	TCTGGGAGGGCTTGCTCCGGGGGCAGTGTGTCCTGTTCTTGTGCAGCCCCTG	T	exonic	Hjurp	NA	nonframeshift substitution	Hjurp:NM_198652:exon8:c.856_907delinsA:p.Q286_Q302del	chr1:88194000:TCTGGGAGGGCTTGCTCCGGGGGCAGTGTGTCCTGTTCTTGTGCAGCCCCTG:	TRUE	CM000994.3	NA	T	PASS	met3	104	39	chr1_88194000_88194051_TCTGGGAGGGCTTGCTCCGGGGGCAGTGTGTCCTGTTCTTGTGCAGCCCCTG_T	shared
222	chr1	88431066	88431075	TTGGTGCTGC	T	exonic	Glrp1	NA	nonframeshift substitution	Glrp1:NM_008132:exon2:c.294_303delinsA:p.H103_Q105del	chr1:88431066:TTGGTGCTGC:	TRUE	CM000994.3	NA	T	PASS	met3	22	0	chr1_88431066_88431075_TTGGTGCTGC_T	shared
1328	chr8	70598492	70598498	GCCTGAC	G	exonic	Borcs8	NA	nonframeshift substitution	Borcs8:NM_001145552:exon5:c.358_364delinsG:p.A120A,Borcs8:NM_001309841:exon5:c.337_343delinsG:p.A113A	chr8:70598492:GCCTGAC:	TRUE	CM001001.3	NA	G	PASS	met3	40	0	chr8_70598492_70598498_GCCTGAC_G	shared
1358	chr8	71307810	71307813	GTCC	G	exonic	Kcnn1	NA	nonframeshift substitution	Kcnn1:NM_001363408:exon2:c.228_231delinsC:p.E76del,Kcnn1:NM_032397:exon2:c.228_231delinsC:p.E76del,Kcnn1:NM_001363407:exon3:c.228_231delinsC:p.E76del	chr8:71307810:GTCC:	TRUE	CM001001.3	NA	G	PASS	met3	35	0	chr8_71307810_71307813_GTCC_G	shared
1372	chr8	71801555	71801588	ATGCTCCCCAGCAGCTCCCTGGAGGTTAGCCCAG	A	exonic	Myo9b	NA	nonframeshift substitution	Myo9b:NM_001142322:exon22:c.3709_3742delinsA:p.V1245_E1255del,Myo9b:NM_001142323:exon22:c.3709_3742delinsA:p.V1245_E1255del,Myo9b:NM_015742:exon23:c.3700_3709delinsA:p.V1234_V1237delinsM	chr8:71801555:ATGCTCCCCAGCAGCTCCCTGGAGGTTAGCCCAG:	TRUE	CM001001.3	NA	A	PASS	met3	33	0	chr8_71801555_71801588_ATGCTCCCCAGCAGCTCCCTGGAGGTTAGCCCAG_A	shared
1439	chr8	73215878	73215884	TTGGACC	T	exonic	Cherp	NA	nonframeshift substitution	Cherp:NM_001359024:exon15:c.2468_2474delinsA:p.R823_S824del,Cherp:NM_138585:exon15:c.2435_2441delinsA:p.R812_S813del	chr8:73215878:TTGGACC:	TRUE	CM001001.3	NA	T	PASS	met3	44	0	chr8_73215878_73215884_TTGGACC_T	shared
1440	chr8	73221732	73221735	TGCG	T	exonic	Cherp	NA	nonframeshift substitution	Cherp:NM_001359024:exon8:c.1061_1064delinsA:p.P354del,Cherp:NM_138585:exon8:c.1028_1031delinsA:p.P343del	chr8:73221732:TGCG:	TRUE	CM001001.3	NA	T	PASS	met3	30	0	chr8_73221732_73221735_TGCG_T	shared
1441	chr8	73221749	73221752	CTGT	C	exonic	Cherp	NA	nonframeshift substitution	Cherp:NM_001359024:exon8:c.1044_1047delinsG:p.Q353del,Cherp:NM_138585:exon8:c.1011_1014delinsG:p.Q342del	chr8:73221749:CTGT:	TRUE	CM001001.3	NA	C	PASS	met3	27	1	chr8_73221749_73221752_CTGT_C	shared
1668	chr8	109674153	109674165	ACAGCAGCAGCAG	A	exonic	Zfhx3	NA	nonframeshift substitution	Zfhx3:NM_007496:exon9:c.5202_5214delinsA:p.Q1743_Q1746del	chr8:109674153:ACAGCAGCAGCAG:	TRUE	CM001001.3	NA	A	PASS	met3	25	0	chr8_109674153_109674165_ACAGCAGCAGCAG_A	shared
163	chr1	88165213	88165213	C	T	exonic	Mroh2a	NA	stopgain	Mroh2a:NM_001281466:exon13:c.C1333T:p.R445X	chr1:88165213:C:	FALSE	CM000994.3	NA	T	PASS	met3	29	204	chr1_88165213_88165213_C_T	shared
1186	chr8	104908665	104908666	TC	T	exonic	Bean1	NA	frameshift substitution	Bean1:NM_001141922:exon3:c.41_42delinsT:p.Q15Kfs*29	chr8:104908665:TC:	TRUE	CM001001.3	NA	T	PASS	met5	28	0	chr8_104908665_104908666_TC_T	shared
251	chr1	153634145	153634149	TTCTC	T	exonic	Rnasel	NA	frameshift substitution	Rnasel:NM_011882:exon6:c.1577_1581delinsT:p.L527Tfs*3	chr1:153634145:TTCTC:	TRUE	CM000994.3	NA	T	PASS	met5	4	26	chr1_153634145_153634149_TTCTC_T	unique
689	chr5	129937388	129937489	TCCGGCGGAGTGACCAGCGGCGGCGGCGGGCGGAGCGCATCGGCGATGGACCCTCCAACTCGTCCTTCTGTCTCCGGCCCAAGGACTCGAGCCCGCCCGCCG	T	exonic	Nupr1l	NA	frameshift substitution	Nupr1l:NM_001359308:exon1:c.-45_57delinsT,Nupr1l:NM_026916:exon1:c.-45_57delinsT	chr5:129937388:TCCGGCGGAGTGACCAGCGGCGGCGGCGGGCGGAGCGCATCGGCGATGGACCCTCCAACTCGTCCTTCTGTCTCCGGCCCAAGGACTCGAGCCCGCCCGCCG:	TRUE	CM000998.3	NA	T	PASS	met5	5	21	chr5_129937388_129937489_TCCGGCGGAGTGACCAGCGGCGGCGGCGGGCGGAGCGCATCGGCGATGGACCCTCCAACTCGTCCTTCTGTCTCCGGCCCAAGGACTCGAGCCCGCCCGCCG_T	unique
1689	chr14	73532424	73532425	TG	T	exonic	Rb1	NA	frameshift substitution	Rb1:NM_009029:exon4:c.408_409delinsA:p.K137Rfs*10	chr14:73532424:TG:	TRUE	CM001007.3	NA	T	PASS	met5	7	52	chr14_73532424_73532425_TG_T	unique
1690	chr14	73532426	73532428	GTA	G	exonic	Rb1	NA	frameshift substitution	Rb1:NM_009029:exon4:c.405_407delinsC:p.T136Qfs*3	chr14:73532426:GTA:	TRUE	CM001007.3	NA	G	PASS	met5	5	54	chr14_73532426_73532428_GTA_G	unique
2031	chr19	32777379	32777380	TA	T	exonic	Pten	NA	frameshift substitution	Pten:NM_008960:exon5:c.372_373delinsT:p.A126Lfs*8	chr19:32777379:TA:	TRUE	CM001012.3	NA	T	PASS	met5	6	27	chr19_32777379_32777380_TA_T	unique
227	chr1	88194000	88194051	TCTGGGAGGGCTTGCTCCGGGGGCAGTGTGTCCTGTTCTTGTGCAGCCCCTG	T	exonic	Hjurp	NA	nonframeshift substitution	Hjurp:NM_198652:exon8:c.856_907delinsA:p.Q286_Q302del	chr1:88194000:TCTGGGAGGGCTTGCTCCGGGGGCAGTGTGTCCTGTTCTTGTGCAGCCCCTG:	TRUE	CM000994.3	NA	T	PASS	met5	105	42	chr1_88194000_88194051_TCTGGGAGGGCTTGCTCCGGGGGCAGTGTGTCCTGTTCTTGTGCAGCCCCTG_T	shared
235	chr1	88431066	88431075	TTGGTGCTGC	T	exonic	Glrp1	NA	nonframeshift substitution	Glrp1:NM_008132:exon2:c.294_303delinsA:p.H103_Q105del	chr1:88431066:TTGGTGCTGC:	TRUE	CM000994.3	NA	T	PASS	met5	25	0	chr1_88431066_88431075_TTGGTGCTGC_T	shared
176	chr1	88165213	88165213	C	T	exonic	Mroh2a	NA	stopgain	Mroh2a:NM_001281466:exon13:c.C1333T:p.R445X	chr1:88165213:C:	FALSE	CM000994.3	NA	T	PASS	met5	42	219	chr1_88165213_88165213_C_T	shared
2032	chr19	37198884	37198884	T	A	exonic	Marchf5	NA	stopgain	Marchf5:NM_001378798:exon5:c.T417A:p.Y139X,Marchf5:NM_001378797:exon6:c.T858A:p.Y286X,Marchf5:NM_027314:exon6:c.T816A:p.Y272X	chr19:37198884:T:	FALSE	CM001012.3	NA	A	PASS	met5	10	34	chr19_37198884_37198884_T_A	shared
618	chr5	25580899	25580915	TTCATTCCCTGGATGTA	T	exonic	Kmt2c	NA	stopgain	Kmt2c:NM_001081383:exon11:c.1577_1593delinsA:p.L526*	chr5:25580899:TTCATTCCCTGGATGTA:	TRUE	CM000998.3	NA	T	PASS	met5	5	31	chr5_25580899_25580915_TTCATTCCCTGGATGTA_T	unique
1640	chr8	104908665	104908666	TC	T	exonic	Bean1	NA	frameshift substitution	Bean1:NM_001141922:exon3:c.41_42delinsT:p.Q15Kfs*29	chr8:104908665:TC:	TRUE	CM001001.3	NA	T	PASS	met62	32	1	chr8_104908665_104908666_TC_T	shared
221	chr1	88194000	88194051	TCTGGGAGGGCTTGCTCCGGGGGCAGTGTGTCCTGTTCTTGTGCAGCCCCTG	T	exonic	Hjurp	NA	nonframeshift substitution	Hjurp:NM_198652:exon8:c.856_907delinsA:p.Q286_Q302del	chr1:88194000:TCTGGGAGGGCTTGCTCCGGGGGCAGTGTGTCCTGTTCTTGTGCAGCCCCTG:	TRUE	CM000994.3	NA	T	PASS	met62	105	27	chr1_88194000_88194051_TCTGGGAGGGCTTGCTCCGGGGGCAGTGTGTCCTGTTCTTGTGCAGCCCCTG_T	shared
228	chr1	88431066	88431075	TTGGTGCTGC	T	exonic	Glrp1	NA	nonframeshift substitution	Glrp1:NM_008132:exon2:c.294_303delinsA:p.H103_Q105del	chr1:88431066:TTGGTGCTGC:	TRUE	CM000994.3	NA	T	PASS	met62	14	0	chr1_88431066_88431075_TTGGTGCTGC_T	shared
170	chr1	88165213	88165213	C	T	exonic	Mroh2a	NA	stopgain	Mroh2a:NM_001281466:exon13:c.C1333T:p.R445X	chr1:88165213:C:	FALSE	CM000994.3	NA	T	PASS	met62	39	210	chr1_88165213_88165213_C_T	shared
2449	chr19	37198884	37198884	T	A	exonic	Marchf5	NA	stopgain	Marchf5:NM_001378798:exon5:c.T417A:p.Y139X,Marchf5:NM_001378797:exon6:c.T858A:p.Y286X,Marchf5:NM_027314:exon6:c.T816A:p.Y272X	chr19:37198884:T:	FALSE	CM001012.3	NA	A	PASS	met62	5	44	chr19_37198884_37198884_T_A	shared
2445	chr19	32777377	32777380	TGTA	T	exonic	Pten	NA	stopgain	Pten:NM_008960:exon5:c.370_373delinsT:p.C124_V403del	chr19:32777377:TGTA:	TRUE	CM001012.3	NA	T	PASS	met62	5	39	chr19_32777377_32777380_TGTA_T	unique
