# Supplementary material for: CRISPR/Cas9 model of prostate cancer identifies Kmt2c deficiency as a metastatic driver by Odam/Cabs1 gene cluster expression
Source: Nat Commun. 2024 Mar 7;15:2088. doi: 10.1038/s41467-024-46370-0 (PMC10920892; doi:10.1038/s41467-024-46370-0)
Supplement: Supplementary file 4 — Description of Additional Supplementary Files [file 41467_2024_46370_MOESM4_ESM.zip › Sup Data/Sup tables/Supplementary Data 3 MeanBaseQuality_MBQ.xls]

## Sheet: Supplementary Table 3 MeanBaseQ
chr	mean_MBQ1_per_chr_met3	mean_MBQ2_per_chr_met3	mean_MBQ1_per_chr_met2	mean_MBQ2_per_chr_met2	mean_MBQ1_per_chr_met5	mean_MBQ2_per_chr_met5	mean_MBQ1_per_chr_met6	mean_MBQ2_per_chr_met6
chr1	15.1881	35.1039	14.9023	34.9207	16.2585	34.9735	15.4039	35.1573
chr10	8.98244	35.0117	9.56037	34.8504	9.42317	34.8475	9.05317	34.9559
chr11	12.7924	34.7364	13.8621	34.9283	12.4357	34.6798	12.8036	34.9243
chr12	9.2862	34.8235	11.3727	34.9137	9.0473	34.9315	10.0209	34.8631
chr13	13.0137	34.5021	15.1507	34.8663	14.9767	34.8358	14.318	34.9804
chr14	12.2805	34.7535	12.9146	34.6491	14.987	34.7496	11.9336	34.9079
chr15	8.18858	34.5502	8.16796	34.6081	7.81962	34.4984	8.30817	34.8428
chr16	11.5652	34.9429	11.1644	34.691	13.1449	34.9745	11.8395	35.0154
chr17	12.141	34.9692	12.4239	34.716	11.5595	35.1071	12.2798	35.1551
chr18	8.64569	34.7975	10.2931	34.6419	9.8	34.9774	9.69011	34.7224
chr19	9.6269	34.934	9.52771	34.2096	9.30159	34.7778	9.7878	34.9655
chr2	13.6426	34.6189	14.5415	34.4263	10.6088	34.6	12.8208	34.9753
chr3	9.11252	34.7847	9.81759	34.6782	9.66282	34.9093	9.55729	34.8588
chr4	22.6197	35.1948	23.6122	35.0581	23.8265	35.2433	22.55	35.3026
chr5	10.3303	34.858	12.5017	34.7437	13.6195	34.8985	13.2412	35.1132
chr6	1.82883	35.7904	1.542	35.8316	1.77667	35.8175	1.65276	35.9589
chr7	11.952	34.9816	11.8406	34.296	12.3922	34.8513	11.2856	34.9654
chr8	1.61462	35.8632	23.1031	34.9859	24.4013	34.9213	23.2712	35.214
chr9	13.8404	34.7723	14.9112	34.8523	15.9932	34.892	15.629	34.7842
chrX	16.9605	34.6206	17.8211	34.552	19.8776	34.4737	17.5844	34.9589
chrY	13.4938	35.1358	17.2364	35.1455	14.5256	35.2308	15.5093	35.1667
mitochondrion	37	36	NA	NA	NA	NA	NA	NA
NA	28.6972	35.4262	29.1338	35.2337	28.8982	35.409	28.5768	35.6497
