# Supplementary material for: CRISPR/Cas9 model of prostate cancer identifies Kmt2c deficiency as a metastatic driver by Odam/Cabs1 gene cluster expression
Source: Nat Commun. 2024 Mar 7;15:2088. doi: 10.1038/s41467-024-46370-0 (PMC10920892; doi:10.1038/s41467-024-46370-0)
Supplement: Supplementary file 4 — Description of Additional Supplementary Files [file 41467_2024_46370_MOESM4_ESM.zip › Sup Data/Sup tables/Supplementary Data 4 MeanMappingQuality.xlsx]

## Sheet: Supplementary Table 4 MeanMappi
chr	mean_MMQ1_per_chr_met3	mean_MMQ2_per_chr_met3	mean_MMQ1_per_chr_met2	mean_MMQ2_per_chr_met2	mean_MMQ1_per_chr_met5	mean_MMQ2_per_chr_met5	mean_MMQ1_per_chr_met6	mean_MMQ2_per_chr_met6
chr1	57.6993	55.4768	57.8169	55.6593	57.5265	55.0971	57.7572	55.5983
chr10	59.4297	57.2307	59.2374	57.1868	59.2411	57.2589	59.2432	57.0894
chr11	59.3652	57.6818	58.9393	57.3572	59.0866	57.773	59.1332	57.8359
chr12	58.9468	56.6516	58.6	55.4129	59.1988	57.0849	58.8857	55.839
chr13	58.1962	55.3481	57.6972	53.6094	57.7807	54.5731	58.0853	54.9724
chr14	58.195	55.3107	58.1409	55.1369	58.042	54.9088	58.1802	55.771
chr15	59.0519	57.0069	58.9658	57.1617	59.2342	57.0127	58.8829	57.0786
chr16	59.2473	56.341	59.2283	56.8204	59.2309	56.0366	59.0231	56.6204
chr17	59.2305	56.4611	59.1948	56.5364	59.0966	56.9061	58.9875	56.8573
chr18	59.156	57.1792	58.8664	55.7662	59.1604	56.5245	59.0494	56.1407
chr19	58.4848	55.8858	59.0458	56.1976	58.4048	56.1746	58.2626	56.3554
chr2	58.8906	56.8681	58.9056	56.2915	59.0009	57.3075	59.1135	57.1084
chr3	59.2378	56.319	59.2451	56.0683	59.2234	56.277	59.2053	55.8203
chr4	56.3189	51.3749	55.7217	51.1774	55.8472	50.6815	56.326	51.2325
chr5	58.5271	56.0243	58.1486	55.0048	57.6639	53.8308	57.75	54.0397
chr6	59.9072	59.3964	59.9432	59.4128	59.9059	59.3226	59.9394	59.4156
chr7	58.1918	54.7633	58.4802	54.8683	58.001	54.3433	58.4024	54.8008
chr8	59.8902	59.4252	55.4946	51.7564	55.2912	51.925	55.4901	52.1476
chr9	58.9777	56.125	58.6946	55.7146	58.4611	55.4553	58.6855	55.9075
chrX	55.7532	52.4697	55.4721	52.3363	55.2346	51.492	55.3617	52.8809
chrY	57.5185	48.7531	56.4727	46.2364	56.5385	47.4103	57.0648	45.8426
mitochondrion	60	60	NA	NA	NA	NA	NA	NA
NA	53.4851	50.2035	53.3126	49.9102	53.7389	50.2168	53.1392	50.0326
