# Supplementary material for: CRISPR/Cas9 model of prostate cancer identifies Kmt2c deficiency as a metastatic driver by Odam/Cabs1 gene cluster expression
Source: Nat Commun. 2024 Mar 7;15:2088. doi: 10.1038/s41467-024-46370-0 (PMC10920892; doi:10.1038/s41467-024-46370-0)
Supplement: Supplementary file 6 — Source Data [file 41467_2024_46370_MOESM6_ESM.xlsx]

## Sheet: Fig 4D
	Ctrl				5gPT				8gPT
Cdh11	1	1	1	1	23.5067	24.761	12.0211	9.23748	3.36359	5.31474	5.22344	3.87716
Thy1	1	1	1	1	57.4805	43.4113	24.6327	8.15395	4.15544	3.81055	4.77334	3.83706
Ncam1	1	1	1	1	3.94493	2.83825	2.2153	0.984525	1.30586	0.82932	0.986233	0.503478
Cdh2	1	1	1	1	51.2685	51.8043	9.23748	0.915416	64.6689	5.93809	9.74728	1.48968
Snai1	1	1	1	1	51.6251	71.0125	20.7135	10.1788	13.9772	10.8528	9.95209	7.70076
Prrx1	1	1	1	1	3.93128	3.5186	1.53421	1.75625	1.63014	1.11342	0.96929	1.25266
Cenpf	1	1	1	1	11.2356	1.95884	6.64606	2.9742	9.18959	4.24275	5.15153	3.70635
Top2a	1	1	1	1	7.28536	2.6666	7.37427	7.19752	3.39874	5.1337	5.57897	8.60395
Col6a2	1	1	1	1	63.7786	33.0139	21.1487	11.733	5.77572	3.49429	7.31065	5.46416
Col6a3	1	1	1	1	64.2222	37.2715	14.2956	10.834	8.9383	8.87656	10.0213	6.7039
Fn1	1	1	1	1	415.873	1453.18	559.308	451.161	138.621	197.403	251.602	167.15
Hist1h1a	1	1	1	1	26.4464	14.9804	18.7979	6.73884	17.0299	18.1891	23.0229	13.0412
Hist2h3c	1	1	1	1	0.430773	1.12506	0.836536	0.599778	0.397768	0.416099	0.477973	0.406126
Sca1	1	1	1	1	19.2929	84.4485	20.5704	23.6292	29.6508	61.606	36.1269	18.3792

## Sheet: Fig 5D
	NonT				KMT2C-/-				KMT2D-/-				DKO
CSN3	1	1	1	1	11.5514	7.26015	15.0324	11.3924	0.641713	0.25	0.732043	0.673617	1.89211	0.697372	7.11074	5.20537
CABS1	1	1	1	1	2.18859	4.89056	2.82843	1.77768	0.726986	1.00696	2.01391	1.02811	1.41421	3.05252	4.43828	1.68179
SMR3A	1	1	1	1	0.423373	0.646176	2.20381	1.6358	0.668964	0.946058	1.26576	1.19748	1.11729	1.04972	2.11404	1.81504
AMTN	1	1	1	1	10.4107	13.4543	36.7584	25.9921	0.773782	1.06437	0.972655	1.1019	7.72749	6.06287	21.8566	19.8353

## Sheet: Fig 5G
	NonT			Clone H8
Odam	1.09	0.74	1.17	0.164938	0.100134	0.161544
Cabs1	0.956667	1.00667	1.03667	0.532185	0.692555	0.624165
Csn3	0.823333	0.983333	1.19333	0.48971	0.726986	0.952638

## Sheet: Fig6I
Uncropped blots for Figure 6I

## Sheet: Fig S2
Uncropped blots for Figure S2

## Sheet: Fig S5D
	Intact						Castrated
App	1.50376	1.42758	0.958316	0.912928	0.492629	0.701529	1.89681	1.12006	1.19216	0.663686	1.97736	0.706408
Klk4	0.290698	2.26199	1.42661	0.813713	0.399867	0.808092	0.199933	0.114832	0.406856	0.0968967	0.182073	0.106402
Tmprss2	1.35135	1.02413	1.52035	0.706814	0.423197	0.968889	1.48906	0.952244	1.13242	1.21791	2.08407	0.277278

## Sheet: Fig S14D
	NonT			Clone H8
Odam	0.90333	1.08333	1.01333	0.042986	0.05329	0.052193
Cabs1	0.723333	1.07333	1.20333	1.04247	1.28343	1.30134
Csn3	0.77	1.21	1.02	0.864537	1.18921	1.00696
